# Supplementary material for: Methods for Applying Accurate Digital PCR Analysis on Low Copy DNA Samples
Source: PLoS One. 2013 Mar 5;8(3):e58177. doi: 10.1371/journal.pone.0058177 (PMC3589384; doi:10.1371/journal.pone.0058177)
Supplement: Table S3 — Data for Figure 1 Absolute counts from 12.765 and 48.770 digital arrays. Ratio, 95% CI low and 95% CI high were calculated using the equations defined in Whale et al., 2012. In all cases, the observed targets per panel were approximately half the expected number of targets per panel based on Nanodrop UV spectrophotometry using A260 measurement readings as reported previously (Sanders et al., 2011). (XLSX) [file pone.0058177.s007.xlsx]

## Sheet: Table S3
Table S3
Data for Figure 1A Absolute counts from 12.765 digital arrays
Exp	Sample	Adhα-FAM	Adhβ-VIC	Adhα-FAM	Adhβ-VIC	Ratio	95% CI	95% CI	Adhδ VIC	Adhβ FAM	Adhδ VIC	Adhβ FAM	Ratio	95% CI	95% CI
repeat #	name	counts	counts	est. targets	est. targets		low	high	counts	counts	est. targets	est. targets		low	high
1	ADH Uniplex	403	422	570.592	611.525	0.980665	0.0760914	0.0824921	428	444	624.916	661.81	1.03032	0.0781485	0.0845625
		421	424	609.315	615.963				436	411	643.142	587.562
		406	400	576.912	564.323				457	441	693.144	654.756
	ADH Duplex	394	394	551.937	551.937	1.00368	0.0781021	0.0847011	429	426	627.171	620.427	0.996392	0.0828204	0.0764647
		417	416	600.54	598.362				419	423	604.915	613.741
		421	419	609.315	604.915				421	423	609.315	613.741
2	ADH Uniplex	473	444	733.547	661.81	1.11872	0.0839052	0.0909798	542	544	937.125	943.909	0.961916	0.0678589	0.0730094
		478	411	746.62	587.562				524	562	878.615	1007.82
		444	446	661.81	666.548				546	538	950.753	923.733
	ADH Duplex	439	438	650.09	647.767	1.0012	0.0761046	0.0823681	540	537	930.4	920.421	1.0012	0.0710899	0.0765234
		426	427	620.427	622.668				511	512	838.963	841.942
		440	439	652.419	650.09				537	538	920.421	923.733
3	ADH Uniplex	544	526	943.909	884.901	1.08389	0.0769088	0.0829771	538	523	923.733	875.492	1.04555	0.0741201	0.0797755
		556	521	985.919	869.282				535	524	913.84	878.615
		524	510	878.615	835.996				543	532	940.509	904.072
	ADH Duplex	526	527	884.901	888.063	0.997584	0.0705356	0.075897	511	511	838.963	838.963	1.00357	0.0721262	0.0777112
		551	552	968.135	971.659				503	501	815.539	809.793
		539	539	927.059	927.059				511	510	838.963	835.996
Data for Figure 1B Absolute counts from 48.770 digital array
Exp	Sample	Adhα-FAM	Adhβ-VIC	Adhα-FAM	Adhβ-VIC	Ratio	95% CI	95% CI	Adhδ VIC	Adhβ FAM	Adhδ VIC	Adhβ FAM	Ratio	95% CI	95% CI
repeat #	name	counts	counts	est. targets	est. targets		low	high	counts	counts	est. targets	est. targets		low	high
1	ADH Uniplex	382	350	527.747	466.725	1.02333	0.0833863	0.0907839	351	406	468.56	576.912	0.957464	0.0778737	0.0847682
		363	362	490.935	489.045				367	362	498.54	489.045
		366	381	496.631	525.765				372	356	508.153	477.804
	ADH Duplex	346	346	459.426	459.426	1	0.0823958	0.0897945	371	367	506.22	498.54	1.00779	0.0828041	0.0902166
		350	349	466.725	464.893				364	364	492.829	492.829
		378	379	519.849	521.816				349	347	464.893	461.244
	gDNA Uniplex	317	318	408.484	410.185	0.939947	0.0811181	0.0887798	332	320	434.412	413.6	1.00817	0.0860596	0.0940914
		309	335	395.004	439.704				319	323	411.891	418.751
		319	337	411.891	443.253				343	345	453.997	457.612
	gDNA Duplex	339	336	446.817	441.476	1.01217	0.0858093	0.0937578	325	329	422.203	429.156	0.995908	0.0854935	0.0935218
		321	317	415.313	408.484				322	325	417.03	422.203
		351	349	468.56	464.893				330	326	430.904	423.936
