# Supplementary material for: Methods for Applying Accurate Digital PCR Analysis on Low Copy DNA Samples
Source: PLoS One. 2013 Mar 5;8(3):e58177. doi: 10.1371/journal.pone.0058177 (PMC3589384; doi:10.1371/journal.pone.0058177)
Supplement: Table S4 — Data for Figure 3 Absolute counts from 48.770 digital arrays. Ratio, 95% CI low and 95% CI high were calculated using the equations defined in Whale et al., 2012. In all cases, the observed targets per panel were approximately half the expected number of targets per panel based on Nanodrop UV spectrophotometry using A260 measurement readings as reported previously (Sanders et al., 2011). (XLSX) [file pone.0058177.s008.xlsx]

## Sheet: Table S4
Table S4
Data for Figure 3 Absolute counts from 48.770 digital arrays
Experiment	Sample	Adhα-FAM	Adhβ-VIC	Adhα-FAM	Adhβ-VIC	Adhα:Adhβ	95% CI	95% CI	Adhδ-FAM	Adhβ-VIC	Adhδ-FAM	Adhβ-VIC	Adhδ:Adhβ	95% CI	95% CI	Adhδ-VIC	Adhβ-FAM	Adhδ-FAM	Adhβ-VIC	Adhδ:Adhβ	95% CI	95% CI
repeat #	name	counts	counts	est. targets	est. targets	Ratio	low	high	counts	counts	est. targets	est. targets	Ratio	low	high	counts	counts	est. targets	est. targets	Ratio	low	high
1	A.Tha 3000 c/ul	297	302	375.217	383.4	0.985169	0.0775135	0.0841332	264	267	323.287	327.866	0.991821	0.0800721	0.0871042	287	289	359.108	362.303	0.980535	0.0794601	0.0864671
	A.Tha 3000 c/ul	290	294	363.905	370.349				289	291	362.303	365.511				283	284	352.757	354.34
	A.Tha 3000 c/ul	290	286	363.905	357.515				265	257	324.811	312.708				258	264	314.211	323.287
	A.Tha 3000 c/ul	290	291	363.905	365.511				288	291	360.704	365.511				264	265	323.287	324.811
	A.Tha 500 c/ul	56	57	58.1408	59.22	1	0.19206	0.237715	63	61	65.7271	63.5519	0.988553	0.184106	0.22624	60	60	62.4667	62.4667	0.971098	0.182463	0.224679
	A.Tha 500 c/ul	56	57	58.1408	59.22				58	59	60.3007	61.3829				65	65	67.9084	67.9084
	A.Tha 500 c/ul	57	55	59.22	57.0631				59	62	61.3829	64.6387				50	55	51.6973	57.0631
	A.Tha PA	244	246	293.439	296.372	0.979905	0.0831842	0.0909007	311	287	398.352	359.108	1.13505	0.0875159	0.0948274	313	299	401.714	378.48	1.05642	0.0810022	0.0877289
	A.Tha PA	257	249	312.708	300.793				337	275	443.253	340.211				316	295	406.786	371.968
	A.Tha PA	255	256	309.712	311.209				333	296	436.172	373.591				326	302	423.936	383.4
	A.Tha PA	231	246	274.64	296.372				309	305	395.004	388.352				314	313	403.401	401.714
	ADH 3000 c/ul	234	234	278.937	278.937	0.989617	0.0869984	0.0953837	333	331	436.172	432.656	0.998437	0.0746542	0.0806873	326	326	423.936	423.936	0.998551	0.0751538	0.0812704
	ADH 3000 c/ul	236	238	281.816	284.705				331	331	432.656	432.656				321	317	415.313	408.484
	ADH 3000 c/ul	227	226	268.947	267.53				344	342	455.802	452.196				311	310	398.352	396.676
	ADH 3000 c/ul	222	223	261.889	263.295				305	302	388.352	383.4				336	334	441.476	437.936
	ADH 500 c/ul	56	56	58.1408	58.1408	0.993307	0.185702	0.228403	53	53	54.9123	54.9123	1.01276	0.157901	0.187066	69	68	72.2896	71.192	0.997222	0.15792	0.187633
	ADH 500 c/ul	55	55	57.0631	57.0631				75	72	78.9086	75.592				59	60	61.3829	62.4667
	ADH 500 c/ul	33	33	33.728	33.728				65	64	67.9084	66.817				69	68	72.2896	71.192
	ADH 500 c/ul	36	36	36.8687	36.8687				78	77	82.2395	81.1276				63	63	65.7271	65.7271
	ADH PA	380	367	523.788	498.54	1.05982	0.0746096	0.0802597	335	352	439.704	470.4	1.063	0.0789675	0.0853045	358	337	481.533	443.253	1.05121	0.0771358	0.0832441
	ADH PA	392	369	547.852	502.37				331	306	432.656	390.01				336	333	441.476	436.172
	ADH PA	395	369	553.988	502.37				333	300	436.172	380.117				358	320	481.533	413.6
	ADH PA	371	362	506.22	489.045				365	337	494.728	443.253				344	347	455.802	461.244
2	A.Tha 3000 c/ul	288	293	360.704	368.733	0.985166	0.0775739	0.0842043	275	275	340.211	340.211	1.02547	0.0849854	0.092665	260	255	317.224	309.712	0.991985	0.0827558	0.090288
	A.Tha 3000 c/ul	268	268	329.399	329.399				257	241	312.708	289.06				266	276	326.337	341.768
	A.Tha 3000 c/ul	305	301	388.352	381.757				277	266	343.329	326.337				247	248	297.843	299.317
	A.Tha 3000 c/ul	304	309	386.698	395.004				250	249	302.273	300.793				257	251	312.708	303.755
	A.Tha 500 c/ul	67	66	70.0959	69.0014	0.980918	0.192269	0.239144	45	46	46.3685	47.4313	0.957023	0.199308	0.251733	56	56	58.1408	58.1408	1.01934	0.199249	0.247658
	A.Tha 500 c/ul	60	62	62.4667	64.6387				49	51	50.6286	52.7675				49	47	50.6286	48.4956
	A.Tha 500 c/ul	68	68	71.192	71.192				44	47	45.3072	48.4956				59	58	61.3829	60.3007
	A.Tha PA	96	89	102.534	94.5777	1.16843	0.157942	0.182628	285	282	355.926	351.178	1.01516	0.0806185	0.0875731	305	293	388.352	368.733	1.02518	0.0811426	0.0881171
	A.Tha PA	106	85	114.043	90.0682				302	290	383.4	363.905				267	268	327.866	329.399
	A.Tha PA	93	83	99.1138	87.8233				276	284	341.768	354.34				301	267	381.757	327.866
	A.Tha PA	101	83	108.267	87.8233				294	280	370.349	348.029				297	312	375.217	400.031
	ADH 3000 c/ul	222	223	261.889	263.295	0.989556	0.0916836	0.101046	286	285	357.515	355.926	0.990678	0.0796993	0.086672	282	284	351.178	354.34	0.990699	0.080165	0.0872228
	ADH 3000 c/ul	198	199	228.884	230.231				293	293	368.733	368.733				261	261	318.736	318.736
	ADH 3000 c/ul	178	177	202.421	201.121				276	276	341.768	341.768				246	245	296.372	294.904
	ADH 3000 c/ul	223	224	263.295	264.704				259	261	315.716	318.736				311	311	398.352	398.352
	ADH 500 c/ul	58	57	60.3007	59.22	0.999227	0.189922	0.234491	49	49	50.6286	50.6286	0.993232	0.162081	0.193688	53	54	54.9123	55.987	0.993253	0.167528	0.201517
	ADH 500 c/ul	39	39	40.0223	40.0223				53	53	54.9123	54.9123				59	59	61.3829	61.3829
	ADH 500 c/ul	47	47	48.4956	48.4956				69	69	72.2896	72.2896				60	60	62.4667	62.4667
	ADH 500 c/ul	30	30	30.6001	30.6001				72	72	75.592	75.592				54	53	55.987	54.9123
	ADH PA	94	80	100.252	84.4682	1.21403	0.158834	0.182742	331	286	432.656	357.515	1.10965	0.0837574	0.0905956	327	309	425.672	395.004	1.03275	0.077319	0.0835762
	ADH PA	103	90	110.572	95.7092				333	328	436.172	427.412				342	303	452.196	385.047
	ADH PA	116	99	125.728	105.968				334	304	437.936	386.698				334	341	437.936	450.399
	ADH PA	120	90	130.452	95.7092				341	312	450.399	400.031				323	333	418.751	436.172
3	A.Tha 3000 c/ul	271	274	334.014	338.657	0.993924	0.0788201	0.085609	308	306	393.336	390.01	0.987331	0.0779577	0.0846408	311	304	398.352	386.698	0.996079	0.078648	0.0853902
	A.Tha 3000 c/ul	292	297	367.12	375.217				292	295	367.12	371.968				271	267	334.014	327.866
	A.Tha 3000 c/ul	298	291	376.847	365.511				283	282	352.757	351.178				288	297	360.704	375.217
	A.Tha 3000 c/ul	290	287	363.905	359.108				276	280	341.768	348.029				293	291	368.733	365.511
	A.Tha 500 c/ul	52	52	53.8391	53.8391	0.980918	0.192269	0.239144	62	64	64.6387	66.817	1	0.194131	0.240897	65	65	67.9084	67.9084	0.984459	0.17508	0.212952
	A.Tha 500 c/ul	60	61	62.4667	63.5519				52	52	53.8391	53.8391				62	63	64.6387	65.7271
	A.Tha 500 c/ul	48	50	49.5613	51.6973				51	49	52.7675	50.6286				72	74	75.592	77.8015
	A.Tha PA	426	386	620.427	535.726	1.12537	0.0767544	0.0823725	365	339	494.728	446.817	1.07791	0.0785296	0.0847004	335	328	439.704	427.412	1.06699	0.0790276	0.0853491
	A.Tha PA	423	398	613.741	560.172				348	339	463.067	446.817				331	313	432.656	401.714
	A.Tha PA	416	383	598.362	529.734				385	341	533.723	450.399				353	322	472.244	417.03
	A.Tha PA	426	385	620.427	533.723				334	328	437.936	427.412				356	339	477.804	446.817
	ADH 3000 c/ul	276	276	341.768	341.768	0.99607	0.087323	0.095714	332	330	434.412	430.904	0.987299	0.074398	0.0804611	323	323	418.751	418.751	0.986258	0.0729772	0.0788086
	ADH 3000 c/ul	208	209	242.464	243.836				324	325	420.475	422.203				329	327	429.156	425.672
	ADH 3000 c/ul	213	209	249.345	243.836				309	312	395.004	400.031				327	333	425.672	436.172
	ADH 3000 c/ul	230	230	273.212	273.212				320	322	413.6	417.03				359	360	483.404	485.28
	ADH 500 c/ul	45	45	46.3685	46.3685	0.998841	0.184224	0.225886	87	87	92.3197	92.3197	0.989455	0.151699	0.179168	57	57	59.22	59.22	0.981487	0.15408	0.182773
	ADH 500 c/ul	47	46	48.4956	47.4313				65	65	67.9084	67.9084				64	66	66.817	69.0014
	ADH 500 c/ul	49	49	50.6286	50.6286				57	57	59.22	59.22				62	63	64.6387	65.7271
	ADH 500 c/ul	45	45	46.3685	46.3685				69	70	72.2896	73.3888				80	80	84.4682	84.4682
	ADH PA	336	329	441.476	429.156	1.02782	0.077416	0.083722	370	379	504.293	521.816	1.05725	0.0756636	0.081496	373	344	510.09	455.802	1.06556	0.0755512	0.0813169
	ADH PA	327	316	425.672	406.786				357	343	479.666	453.997				402	386	568.497	535.726
	ADH PA	325	310	422.203	396.676				387	347	537.734	461.244				363	357	490.935	479.666
	ADH PA	318	316	410.185	406.786				366	344	496.631	455.802				378	353	519.849	472.244
